# Supplementary material for: Nitrogen-Doped Graphene Uniformly Loaded with Large Interlayer Spacing MoS2 Nanoflowers for Enhanced Lithium–Sulfur Battery Performance
Source: Molecules. 2024 Oct 21;29(20):4968. doi: 10.3390/molecules29204968 (PMC11509959; doi:10.3390/molecules29204968)
Supplement: Supplementary file 1 [file molecules-29-04968-s001.zip]

Archive with 1 entries (1 files):
- molecules-3211463-supplementary.pdf
